# Supplementary material for: The Influence of Microwave-Assisted Extraction on the Phenolic Compound Profile and Biological Activities of Extracts from Selected Scutellaria Species
Source: Molecules. 2023 May 4;28(9):3877. doi: 10.3390/molecules28093877 (PMC10180449; doi:10.3390/molecules28093877)
Supplement: Supplementary file 1 [file molecules-28-03877-s001.zip]

Archive with 1 entries (1 files):
- molecules-2363638-supplementary.pdf
